# Supplementary material for: Comparative Assessment of Pulsed and Continuous LED UV-A Lighting for Disinfection of Contaminated Surfaces
Source: Life (Basel). 2022 Oct 31;12(11):1747. doi: 10.3390/life12111747 (PMC9696731; doi:10.3390/life12111747)
Supplement: Supplementary file 1 [file life-12-01747-s001.zip]

Archive with 1 entries (1 files):
- life-1958429-supplementary.pdf
